# Supplementary material for: Maternal Mental Health Care Matters: The Impact of Prenatal Depressive and Anxious Symptoms on Child Emotional and Behavioural Trajectories in the French EDEN Cohort
Source: J Clin Med. 2023 Jan 31;12(3):1120. doi: 10.3390/jcm12031120 (PMC9917852; doi:10.3390/jcm12031120)
Supplement: Supplementary file 1 [file jcm-12-01120-s001.zip]

Archive with 1 entries (1 files):
- jcm-2139942-supplementary.pdf
